# Supplementary material for: TAVI-PREP: A Deep Learning-Based Tool for Automated Measurements Extraction in TAVI Planning
Source: Diagnostics (Basel). 2023 Oct 11;13(20):3181. doi: 10.3390/diagnostics13203181 (PMC10606167; doi:10.3390/diagnostics13203181)
Supplement: Supplementary file 1 [file diagnostics-13-03181-s001.zip]

Archive with 1 entries (1 files):
- diagnostics-2615802-supplementary.pdf
